# Supplementary material for: Physical Fitness, Experiential Avoidance, and Psychological Inflexibility Among Adolescents: Results from the EHDLA Study
Source: Children (Basel). 2025 Aug 6;12(8):1032. doi: 10.3390/children12081032 (PMC12384701; doi:10.3390/children12081032)
Supplement: Supplementary file 1 [file children-12-01032-s001.zip]

Archive with 1 entries (1 files):
- children-3768559-supplementary.pdf
